# Supplementary material for: Antimicrobial resistance trends among dominant pathogens in six clinical departments of the Fourth Affiliated Hospital of Guangxi Medical University, 2020–2024
Source: Front Public Health. 2026 Jun 11;14:1836417. doi: 10.3389/fpubh.2026.1836417 (PMC13294266; doi:10.3389/fpubh.2026.1836417)
Supplement: Supplementary file 3 [file Table_1.xlsx]

## Sheet: 图1相关数据
ICU	排名	病原菌	2020年	2021年	2022年	2023年	2024年	五年数量合			注：病原菌与年份交叉对应的即为该年份对应该病原菌数量，如ICU-2020年-鲍曼不动杆菌，即为：ICU在2020年检出鲍曼不动杆菌共111株
	1	鲍曼不动杆菌	111	206	270	285	234	1106
	2	肺炎克雷伯菌	74	86	189	242	194	785
	3	大肠埃希菌	74	79	81	104	126	464
	4	铜绿假单胞菌	54	72	94	95	99	417
	5	嗜麦芽窄食单胞菌	53	71	63	63	85	335
	前5病原菌年数量合		366	514	697	789	738	3107
	年总菌数		681	871	1092	1255	1448	5347
呼吸科	排名	病原菌	2020年	2021年	2022年	2023年	2024年	五年数量合
	1	铜绿假单胞菌	165	160	107	99	102	643
	2	肺炎克雷伯菌	107	118	80	106	92	503
	3	鲍曼不动杆菌	95	125	75	62	56	413
	4	大肠埃希菌	65	64	35	65	62	291
	5	嗜麦芽窄食单胞菌	56	63	34	27	45	225
	前5病原菌年数量合		488	530	331	359	357	2075
	年总菌数		747	891	489	572	642	3341
血液科	排名	病原菌	2020年	2021年	2022年	2023年	2024年	五年数量合
	1	大肠埃希菌	27	38	33	48	51	197
	2	肺炎克雷伯菌	21	20	31	32	28	132
	3	金黄色葡萄球菌	10	11	17	19	17	74
	4	铜绿假单胞菌	10	9	10	14	22	65
	5	白色假丝酵母		11		14	11	36
	前5病原菌年数量合		68	89	91	127	129	504
	年总菌数		107	160	170	227	233	897
儿科	排名	病原菌	2020年	2021年	2022年	2023年	2024年	五年数量合
	1	流感嗜血杆菌	121	323	340	168	217	1169
	2	卡他布兰汉菌	204	279	234	123	50	890
	3	肺炎链球菌	152	193	190	114	27	676
	4	金黄色葡萄球菌	37	63	51	45	40	236
	5	大肠埃希菌	12	27	12	14	13	78
	前5病原菌年数量合		526	885	827	464	347	3049
	年总菌数		632	1005	895	568	442	3542
骨科	排名	病原菌	2020年	2021年	2022年	2023年	2024年	五年数量合
	1	大肠埃希菌	85	212	189	218	252	956
	2	金黄色葡萄球菌	92	191	194	190	229	896
	3	铜绿假单胞菌	112	124	145	164	222	767
	4	肺炎克雷伯菌	52	120	90	125	135	522
	5	阴沟肠杆菌	68	82	87	91	135	463
	前5病原菌年数量合		409	729	705	788	973	3604
	年总菌数		806	1471	1334	1555	1865	7031
神经外科	排名	病原菌	2020年	2021年	2022年	2023年	2024年	五年数量合
	1	肺炎克雷伯菌	69	75	77	94	70	385
	2	鲍曼不动杆菌	68	66	60	59	35	288
	3	铜绿假单胞菌	47	52	41	59	38	237
	4	大肠埃希菌	33	47	36	47	30	193
	5	嗜麦芽窄食单胞菌	23	48	34	44	22	171
	前5病原菌年数量合		240	288	248	303	195	1274
	年总菌数		370	432	489	419	333	2043

## Sheet: 图2相关数据
	ICU	呼吸科	血液科	儿科	骨科	神经外科
鲍曼不动杆菌	1169	413				288
肺炎克雷伯菌	785	503	132		522	385				注：病原菌与科室交叉对应的即为该科室对应该病原菌5年共检出该病原菌数量，如ICU-鲍曼不动杆菌即为：ICU近5年共检出鲍曼不动杆菌1169株
大肠埃希菌	464	291	197	78	956	193
铜绿假单胞菌	417	643	65		767	237
嗜麦芽窄食单胞菌	335	225				171
金黄色葡萄球菌			74	236	896
白色假丝酵母			36
流感嗜血杆菌				1169
卡他布兰汉菌				890
肺炎链球菌				676
阴沟肠杆菌					463

## Sheet: Data related to Figure 1
the Intensive Care Unit	Rank	Pathogen	2020	2021	2022	2023	2024	Total for 5 years
	1	Acinetobacter baumannii	111	206	270	285	234	1106
	2	Klebsiella pneumoniae	74	86	189	242	194	785
	3	Escherichia coli	74	79	81	104	126	464
	4	Pseudomonas aeruginosa	54	72	94	95	99	417				Note: The entry at the intersection of the pathogen and the year indicates the number of that pathogen detected in that year. For example, “ICU-2020-Acinetobacter baumannii” means that a total of 111 strains of Acinetobacter baumannii were detected in the ICU in 2020.
	5	Stenotrophomonas maltophilia	53	71	63	63	85	335
	Total of top 5 pathogens		366	514	697	789	738	3107
	Total annual isolates		681	871	1092	1255	1448	5347
Pulmonary and Critical Care Medicine	Rank	Pathogen	2020	2021	2022	2023	2024	Total for 5 years
	1	Pseudomonas aeruginosa	165	160	107	99	102	643
	2	Klebsiella pneumoniae	107	118	80	106	92	503
	3	Acinetobacter baumannii	95	125	75	62	56	413
	4	Escherichia coli	65	64	35	65	62	291
	5	Stenotrophomonas maltophilia	56	63	34	27	45	225
	Total of top 5 pathogens		488	530	331	359	357	2075
	Total annual isolates		747	891	489	572	642	3341
Hematology	Rank	Pathogen	2020	2021	2022	2023	2024	Total for 5 years
	1	Escherichia coli	27	38	33	48	51	197
	2	Klebsiella pneumoniae	21	20	31	32	28	132
	3	Staphylococcus aureus	10	11	17	19	17	74
	4	Pseudomonas aeruginosa	10	9	10	14	22	65
	5	Candida albicans		11		14	11	36
	Total of top 5 pathogens		68	89	91	127	129	504
	Total annual isolates		107	160	170	227	233	897
Pediatrics	Rank	Pathogen	2020	2021	2022	2023	2024	Total for 5 years
	1	Haemophilus influenzae	121	323	340	168	217	1169
	2	Moraxella catarrhalis	204	279	234	123	50	890
	3	Streptococcus pneumoniae	152	193	190	114	27	676
	4	Staphylococcus aureus	37	63	51	45	40	236
	5	Escherichia coli	12	27	12	14	13	78
	Total of top 5 pathogens		526	885	827	464	347	3049
	Total annual isolates		632	1005	895	568	442	3542
Orthopedics	Rank	Pathogen	2020	2021	2022	2023	2024	Total for 5 years
	1	Escherichia coli	85	212	189	218	252	956
	2	Staphylococcus aureus	92	191	194	190	229	896
	3	Pseudomonas aeruginosa	112	124	145	164	222	767
	4	Klebsiella pneumoniae	52	120	90	125	135	522
	5	Enterobacter cloacae	68	82	87	91	135	463
	Total of top 5 pathogens		409	729	705	788	973	3604
	Total annual isolates		806	1471	1334	1555	1865	7031
Neurosurgery	Rank	Pathogen	2020	2021	2022	2023	2024	Total for 5 years
	1	Klebsiella pneumoniae	69	75	77	94	70	385
	2	Acinetobacter baumannii	68	66	60	59	35	288
	3	Pseudomonas aeruginosa	47	52	41	59	38	237
	4	Escherichia coli	33	47	36	47	30	193
	5	Stenotrophomonas maltophilia	23	48	34	44	22	171
	Total of top 5 pathogens		240	288	248	303	195	1274
	Total annual isolates		370	432	489	419	333	2043

## Sheet: Data related to Figure 2
	the Intensive Care Unit	Pulmonary and Critical Care Medicine	Hematology	Pediatrics	Orthopedics	Neurosurgery
Acinetobacter baumannii	1169	413				288
Klebsiella pneumoniae	785	503	132		522	385
Escherichia coli	464	291	197	78	956	193
Pseudomonas aeruginosa	417	643	65		767	237
Stenotrophomonas maltophilia	335	225				171
Staphylococcus aureus			74	236	896
Candida albicans			36
Haemophilus influenzae				1169
Moraxella catarrhalis				890
Streptococcus pneumoniae				676
Enterobacter cloacae					463
Note: The entry at the intersection of a pathogen and a department represents the total number of that pathogen detected in that department over the past five years. For example, “ICU-Acinetobacter baumannii” indicates that 1,169 strains of Acinetobacter baumannii have been detected in the ICU over the past five years.
