# Supplementary material for: Antimicrobial resistance trends among dominant pathogens in six clinical departments of the Fourth Affiliated Hospital of Guangxi Medical University, 2020–2024
Source: Front Public Health. 2026 Jun 11;14:1836417. doi: 10.3389/fpubh.2026.1836417 (PMC13294266; doi:10.3389/fpubh.2026.1836417)
Supplement: Supplementary file 4 [file Table_2.xlsx]

## Sheet: 表1及图3相关数据
ICU	排名	病原菌	2020年	2021年	2022年	2023年	2024年	五年数量合			注：病原菌与年份交叉对应的即为该年份对应该病原菌数量，如ICU-2020年-鲍曼不动杆菌，即为：ICU在2020年检出鲍曼不动杆菌共111株
	1	鲍曼不动杆菌	111	206	270	285	234	1106
	2	肺炎克雷伯菌	74	86	189	242	194	785
	3	大肠埃希菌	74	79	81	104	126	464
	4	铜绿假单胞菌	54	72	94	95	99	417
	5	嗜麦芽窄食单胞菌	53	71	63	63	85	335
	前5病原菌年数量合		366	514	697	789	738	3107
	年总菌数		681	871	1092	1255	1448	5347
呼吸科	排名	病原菌	2020年	2021年	2022年	2023年	2024年	五年数量合
	1	铜绿假单胞菌	165	160	107	99	102	643			科室	冠军病原菌	冠军保持年份
	2	肺炎克雷伯菌	107	118	80	106	92	503			ICU	鲍曼不动杆菌	5//5
	3	鲍曼不动杆菌	95	125	75	62	56	413			呼吸科	铜绿假单胞菌	4//5
	4	大肠埃希菌	65	64	35	65	62	291			血液科	大肠埃希菌	5//5
	5	嗜麦芽窄食单胞菌	56	63	34	27	45	225			儿科	流感嗜血杆菌	4//5
	前5病原菌年数量合		488	530	331	359	357	2075			骨科	大肠埃希菌	3//5
	年总菌数		747	891	489	572	642	3341			神经外科	肺炎克雷伯菌	5//5
血液科	排名	病原菌	2020年	2021年	2022年	2023年	2024年	五年数量合
	1	大肠埃希菌	27	38	33	48	51	197			科室		病原菌近五年检出占该年份病原菌总数的构成比
	2	肺炎克雷伯菌	21	20	31	32	28	132					2020	2021	2022	2023	2024
	3	金黄色葡萄球菌	10	11	17	19	17	74			ICU	鲍曼不动杆菌	111	206	270	285	234
	4	铜绿假单胞菌	10	9	10	14	22	65				年总菌数	681	871	1092	1255	1448
	5	白色假丝酵母		11		14	11	36					0.162996	0.23651	0.247253	0.227092	0.161602
	前5病原菌年数量合		68	89	91	127	129	504
	年总菌数		107	160	170	227	233	897			呼吸科	铜绿假单胞菌	165	160	107	99	102
												年总菌数	747	891	489	572	642
儿科	排名	病原菌	2020年	2021年	2022年	2023年	2024年	五年数量合					0.220884	0.179574	0.218814	0.173077	0.158879
	1	流感嗜血杆菌	121	323	340	168	217	1169
	2	卡他布兰汉菌	204	279	234	123	50	890			血液科	大肠埃希菌	27	38	33	48	51
	3	肺炎链球菌	152	193	190	114	27	676				年总菌数	107	160	170	227	233
	4	金黄色葡萄球菌	37	63	51	45	40	236					0.252336	0.2375	0.194118	0.211454	0.218884
	5	大肠埃希菌	12	27	12	14	13	78
	前5病原菌年数量合		526	885	827	464	347	3049			儿科	流感嗜血杆菌	121	323	340	168	217
	年总菌数		632	1005	895	568	442	3542				年总菌数	632	1005	895	568	442
													0.191456	0.321393	0.379888	0.295775	0.49095
骨科	排名	病原菌	2020年	2021年	2022年	2023年	2024年	五年数量合
	1	大肠埃希菌	85	212	189	218	252	956			骨科	大肠埃希菌	85	212	189	218	252
	2	金黄色葡萄球菌	92	191	194	190	229	896				年总菌数	806	1471	1334	1555	1865
	3	铜绿假单胞菌	112	124	145	164	222	767					0.105459	0.14412	0.141679	0.140193	0.135121
	4	肺炎克雷伯菌	52	120	90	125	135	522
	5	阴沟肠杆菌	68	82	87	91	135	463			神经外科	肺炎克雷伯菌	69	75	77	94	70
	前5病原菌年数量合		409	729	705	788	973	3604				年总菌数	370	432	489	419	333
	年总菌数		806	1471	1334	1555	1865	7031					0.186486	0.173611	0.157464	0.224344	0.21021
神经外科	排名	病原菌	2020年	2021年	2022年	2023年	2024年	五年数量合
	1	肺炎克雷伯菌	69	75	77	94	70	385
	2	鲍曼不动杆菌	68	66	60	59	35	288
	3	铜绿假单胞菌	47	52	41	59	38	237
	4	大肠埃希菌	33	47	36	47	30	193
	5	嗜麦芽窄食单胞菌	23	48	34	44	22	171
	前5病原菌年数量合		240	288	248	303	195	1274
	年总菌数		370	432	489	419	333	2043

## Sheet: Data about Table 1 and Figure 3
the Intensive Care Unit	Rank	Pathogen	2020	2021	2022	2023	2024	Total for 5 years
	1	Acinetobacter baumannii	111	206	270	285	234	1106
	2	Klebsiella pneumoniae	74	86	189	242	194	785
	3	Escherichia coli	74	79	81	104	126	464
	4	Pseudomonas aeruginosa	54	72	94	95	99	417
	5	Stenotrophomonas maltophilia	53	71	63	63	85	335
	Total of top 5 pathogens		366	514	697	789	738	3107				Department	Top Pathogen	Years as Top (out of 5)
	Total annual isolates		681	871	1092	1255	1448	5347				the Intensive Care Unit	Acinetobacter baumannii	5//5
												Pulmonary and Critical Care Medicine	Pseudomonas aeruginosa	4//5
Pulmonary and Critical Care Medicine	Rank	Pathogen	2020	2021	2022	2023	2024	Total for 5 years				Hematology	Escherichia coli	5//5
	1	Pseudomonas aeruginosa	165	160	107	99	102	643				Pediatrics	Haemophilus influenzae	4//5
	2	Klebsiella pneumoniae	107	118	80	106	92	503				Orthopedics	Escherichia coli	3//5
	3	Acinetobacter baumannii	95	125	75	62	56	413				Neurosurgery	Klebsiella pneumoniae	5//5
	4	Escherichia coli	65	64	35	65	62	291
	5	Stenotrophomonas maltophilia	56	63	34	27	45	225
	Total of top 5 pathogens		488	530	331	359	357	2075
	Total annual isolates		747	891	489	572	642	3341
Hematology	Rank	Pathogen	2020	2021	2022	2023	2024	Total for 5 years				Department		Percentage of pathogens detected in the past five years relative to the total number of pathogens detected in each respective year
	1	Escherichia coli	27	38	33	48	51	197						2020	2021	2022	2023	2024
	2	Klebsiella pneumoniae	21	20	31	32	28	132				the Intensive Care Unit	Acinetobacter baumannii	111	206	270	285	234
	3	Staphylococcus aureus	10	11	17	19	17	74					Total annual isolates	681	871	1092	1255	1448
	4	Pseudomonas aeruginosa	10	9	10	14	22	65						0.162996	0.23651	0.247253	0.227092	0.161602
	5	Candida albicans		11		14	11	36
	Total of top 5 pathogens		68	89	91	127	129	504				Pulmonary and Critical Care Medicine	Pseudomonas aeruginosa	165	160	107	99	102
	Total annual isolates		107	160	170	227	233	897					Total annual isolates	747	891	489	572	642
														0.220884	0.179574	0.218814	0.173077	0.158879
Pediatrics	Rank	Pathogen	2020	2021	2022	2023	2024	Total for 5 years
	1	Haemophilus influenzae	121	323	340	168	217	1169				Hematology	Escherichia coli	27	38	33	48	51
	2	Moraxella catarrhalis	204	279	234	123	50	890					Total annual isolates	107	160	170	227	233
	3	Streptococcus pneumoniae	152	193	190	114	27	676						0.252336	0.2375	0.194118	0.211454	0.218884
	4	Staphylococcus aureus	37	63	51	45	40	236
	5	Escherichia coli	12	27	12	14	13	78				Pediatrics	Haemophilus influenzae	121	323	340	168	217
	Total of top 5 pathogens		526	885	827	464	347	3049					Total annual isolates	632	1005	895	568	442
	Total annual isolates		632	1005	895	568	442	3542						0.191456	0.321393	0.379888	0.295775	0.49095
Orthopedics	Rank	Pathogen	2020	2021	2022	2023	2024	Total for 5 years				Orthopedics	Escherichia coli	85	212	189	218	252
	1	Escherichia coli	85	212	189	218	252	956					Total annual isolates	806	1471	1334	1555	1865
	2	Staphylococcus aureus	92	191	194	190	229	896						0.105459	0.14412	0.141679	0.140193	0.135121
	3	Pseudomonas aeruginosa	112	124	145	164	222	767
	4	Klebsiella pneumoniae	52	120	90	125	135	522				Neurosurgery	肺炎克雷伯菌	69	75	77	94	70
	5	Enterobacter cloacae	68	82	87	91	135	463					Total annual isolates	370	432	489	419	333
	Total of top 5 pathogens		409	729	705	788	973	3604						0.186486	0.173611	0.157464	0.224344	0.21021
	Total annual isolates		806	1471	1334	1555	1865	7031
Neurosurgery	Rank	Pathogen	2020	2021	2022	2023	2024	Total for 5 years
	1	Klebsiella pneumoniae	69	75	77	94	70	385
	2	Acinetobacter baumannii	68	66	60	59	35	288
	3	Pseudomonas aeruginosa	47	52	41	59	38	237
	4	Escherichia coli	33	47	36	47	30	193
	5	Stenotrophomonas maltophilia	23	48	34	44	22	171				Note: The entry at the intersection of the pathogen and the year indicates the number of that pathogen detected in that year. For example, “ICU-2020-Acinetobacter baumannii” means that a total of 111 strains of Acinetobacter baumannii were detected in the ICU in 2020.
	Total of top 5 pathogens		240	288	248	303	195	1274
	Total annual isolates		370	432	489	419	333	2043
