# Supplementary material for: Antimicrobial resistance trends among dominant pathogens in six clinical departments of the Fourth Affiliated Hospital of Guangxi Medical University, 2020–2024
Source: Front Public Health. 2026 Jun 11;14:1836417. doi: 10.3389/fpubh.2026.1836417 (PMC13294266; doi:10.3389/fpubh.2026.1836417)
Supplement: Supplementary file 5 [file Table_3.xlsx]

## Sheet: 表2和图4相关数据
ICU	鲍曼不动杆菌				头孢他啶					妥布霉素					左氧氟沙星
			2020年111株	耐药	90			2020年111株	耐药	88			2020年111株	耐药	80
				非耐药	21				非耐药	23				非耐药	31
			2021年206株	耐药	196			2021年206株	耐药	195			2021年206株	耐药	187
				非耐药	10				非耐药	11				非耐药	19
			2022年270株	耐药	259			2022年270株	耐药	246			2022年270株	耐药	250
				非耐药	11				非耐药	24				非耐药	20
			2023年285株	耐药	265			2023年285株	耐药	256			2023年285株	耐药	259
				非耐药	20				非耐药	29				非耐药	26
			2024年234株	耐药	226			2024年234株	耐药	207			2024年234株	耐药	214
				非耐药	8				非耐药	27				非耐药	20
呼吸科	铜绿假单胞菌				头孢他啶					妥布霉素					左氧氟沙星
			2020年165株	耐药	15			2020年165株	耐药	5			2020年165株	耐药	17
				非耐药	150				非耐药	160				非耐药	148
			2021年160株	耐药	22			2021年160株	耐药	24			2021年160株	耐药	63
				非耐药	138				非耐药	136				非耐药	97
			2022年107株	耐药	9			2022年107株	耐药	3			2022年107株	耐药	27
				非耐药	98				非耐药	104				非耐药	80
			2023年99株	耐药	7			2023年99株	耐药	4			2023年99株	耐药	27
				非耐药	92				非耐药	95				非耐药	72
			2024年112株	耐药	22			2024年112株	耐药	2			2024年112株	耐药	26
				非耐药	90				非耐药	110				非耐药	86
血液科	大肠埃希菌				头孢他啶					阿米卡星					左旋氧氟沙星
			2020年27株	耐药	5			2020年27株	耐药	1			2020年27株	耐药	15
				非耐药	22				非耐药	26				非耐药	12
			2021年38株	耐药	6			2021年38株	耐药	1			2021年38株	耐药	23
				非耐药	32				非耐药	37				非耐药	15
			2022年33株	耐药	4			2022年33株	耐药	0			2022年33株	耐药	19
				非耐药	29				非耐药	33				非耐药	14
			2023年48株	耐药	13			2023年48株	耐药	2			2023年48株	耐药	23
				非耐药	35				非耐药	46				非耐药	25
			2024年51株	耐药	11			2024年51株	耐药	3			2024年51株	耐药	22
				非耐药	40				非耐药	48				非耐药	29
儿科	流感嗜血杆菌				头孢噻肟					氧氟沙星
			2020年121株	耐药	0			2020年121株	耐药	0
				非耐药	121				非耐药	121
			2021年323株	耐药	0			2021年323株	耐药	0
				非耐药	323				非耐药	323
			2022年340株	耐药	0			2022年340株	耐药	0
				非耐药	340				非耐药	340
			2023年168株	耐药	0			2023年168株	耐药	0
				非耐药	168				非耐药	168
			2024年217株	耐药	0			2024年217株	耐药	0
				非耐药	217					217
骨科	大肠埃希菌				头孢他啶					阿米卡星					左旋氧氟沙星
			2020年85株	耐药	13			2020年85株	耐药	3			2020年85株	耐药	33
				非耐药	72				非耐药	82				非耐药	52
			2021年212株	耐药	43			2021年212株	耐药	4			2021年212株	耐药	104
				非耐药	169				非耐药	208				非耐药	108
			2022年189株	耐药	29			2022年189株	耐药	1			2022年189株	耐药	98
				非耐药	160				非耐药	188				非耐药	91
			2023年218株	耐药	48			2023年218株	耐药	6			2023年218株	耐药	111
				非耐药	170				非耐药	212				非耐药	107
			2024年252株	耐药	43			2024年252株	耐药	5			2024年252株	耐药	121
				非耐药	209				非耐药	247				非耐药	131
神经外科	肺炎克雷伯菌				头孢他啶					阿米卡星					左旋氧氟沙星
			2020年69株	耐药	10			2020年69株	耐药	1			2020年69株	耐药	7
				非耐药	59				非耐药	68				非耐药	62
			2021年75株	耐药	14			2021年75株	耐药	0			2021年75株	耐药	13
				非耐药	61				非耐药	75				非耐药	62
			2022年77株	耐药	22			2022年77株	耐药	15			2022年77株	耐药	23
				非耐药	55				非耐药	62				非耐药	52
			2023年94株	耐药	30			2023年94株	耐药	19			2023年94株	耐药	29
				非耐药	64				非耐药	75				非耐药	65
			2024年70株	耐药	18			2024年70株	耐药	1			2024年70株	耐药	14
				非耐药	52				非耐药	69				非耐药	56

## Sheet: Data from Table 2 and Figure 4
the Intensive Care Unit	Acinetobacter baumannii
				Ceftazidime				Tobramycin				Levofloxacin
		2020: 111 strains	Resistant	90		2020: 111 strains	Resistant	88		2020: 111 strains	Resistant	80
			Non-resistant	21			Non-resistant	23			Non-resistant	31
		2021: 206 strains	Resistant	196		2021: 206 strains	Resistant	195		2021: 206 strains	Resistant	187
			Non-resistant	10			Non-resistant	11			Non-resistant	19
		2022: 270 strains	Resistant	259		2022: 270 strains	Resistant	246		2022: 270 strains	Resistant	250
			Non-resistant	11			Non-resistant	24			Non-resistant	20
		2023: 285 strains	Resistant	265		2023: 285 strains	Resistant	256		2023: 285 strains	Resistant	259
			Non-resistant	20			Non-resistant	29			Non-resistant	26
		2024: 234 strains	Resistant	226		2024: 234 strains	Resistant	207		2024: 234 strains	Resistant	214
			Non-resistant	8			Non-resistant	27			Non-resistant	20
Pulmonary and Critical Care Medicine	Pseudomonas aeruginosa			Ceftazidime				Tobramycin				Levofloxacin
		2020: 165strains	Resistant	15		2020: 165strains	Resistant	5		2020: 165strains	Resistant	17
			Non-resistant	150			Non-resistant	160			Non-resistant	148
		2021: 160 strains	Resistant	22		2021: 160 strains	Resistant	24		2021: 160 strains	Resistant	63
			Non-resistant	138			Non-resistant	136			Non-resistant	97
		2022: 107 strains	Resistant	9		2022: 107 strains	Resistant	3		2022: 107 strains	Resistant	27
			Non-resistant	98			Non-resistant	104			Non-resistant	80
		2023: 99 strains	Resistant	7		2023: 99 strains	Resistant	4		2023: 99 strains	Resistant	27
			Non-resistant	92			Non-resistant	95			Non-resistant	72
		2024: 112 strains	Resistant	22		2024: 112 strains	Resistant	2		2024: 112 strains	Resistant	26
			Non-resistant	90			Non-resistant	110			Non-resistant	86
Hematology	Escherichia coli			Ceftazidime				Amikacin				Levofloxacin
		2020: 27strains	Resistant	5		2020: 27strains	Resistant	1		2020: 27strains	Resistant	15
			Non-resistant	22			Non-resistant	26			Non-resistant	12
		2021: 38strains	Resistant	6		2021: 38strains	Resistant	1		2021: 38strains	Resistant	23
			Non-resistant	32			Non-resistant	37			Non-resistant	15
		2022: 33strains	Resistant	4		2022: 33strains	Resistant	0		2022: 33strains	Resistant	19
			Non-resistant	29			Non-resistant	33			Non-resistant	14
		2023: 48strains	Resistant	13		2023: 48strains	Resistant	2		2023: 48strains	Resistant	23
			Non-resistant	35			Non-resistant	46			Non-resistant	25
		2024: 51strains	Resistant	11		2024: 51strains	Resistant	3		2024: 51strains	Resistant	22
			Non-resistant	40			Non-resistant	48			Non-resistant	29
Pediatrics	Haemophilus influenzae			Cefotaxime				Ofloxacin
		2020: 121strains	Resistant	0		2020: 121strains	Resistant	0
			Non-resistant	121			Non-resistant	121
		2021: 323strains	Resistant	0		2021: 323strains	Resistant	0
			Non-resistant	323			Non-resistant	323
		2022: 340strains	Resistant	0		2022: 340strains	Resistant	0
			Non-resistant	340			Non-resistant	340
		2023: 168strains	Resistant	0		2023: 168strains	Resistant	0
			Non-resistant	168			Non-resistant	168
		2024: 217strains	Resistant	0		2024: 217strains	Resistant	0
			Non-resistant	217			Non-resistant	217
				Ceftazidime				Amikacin				Levofloxacin
Orthopedics	Escherichia coli	2020: 85strains	Resistant	13		2020: 85strains	Resistant	3		2020: 85strains	Resistant	33
			Non-resistant	72			Non-resistant	82			Non-resistant	52
		2021: 212strains	Resistant	43		2021: 212strains	Resistant	4		2021: 212strains	Resistant	104
			Non-resistant	169			Non-resistant	208			Non-resistant	108
		2022: 189strains	Resistant	29		2022: 189strains	Resistant	1		2022: 189strains	Resistant	98
			Non-resistant	160			Non-resistant	188			Non-resistant	91
		2023: 218strains	Resistant	48		2023: 218strains	Resistant	6		2023: 218strains	Resistant	111
			Non-resistant	170			Non-resistant	212			Non-resistant	107
		2024: 252strains	Resistant	43		2024: 252strains	Resistant	5		2024: 252strains	Resistant	121
			Non-resistant	209			Non-resistant	247			Non-resistant	131
Neurosurgery	Klebsiella pneumoniae			Ceftazidime				Amikacin				Levofloxacin
		2020: 69strains	Resistant	10		2020: 69strains	Resistant	1		2020: 69strains	Resistant	7
			Non-resistant	59			Non-resistant	68			Non-resistant	62
		2021: 75strains	Resistant	14		2021: 75strains	Resistant	0		2021: 75strains	Resistant	13
			Non-resistant	61			Non-resistant	75			Non-resistant	62
		2022: 77strains	Resistant	22		2022: 77strains	Resistant	15		2022: 77strains	Resistant	23
			Non-resistant	55			Non-resistant	62			Non-resistant	52
		2023: 94strains	Resistant	30		2023: 94strains	Resistant	19		2023: 94strains	Resistant	29
			Non-resistant	64			Non-resistant	75			Non-resistant	65
		2024: 70strains	Resistant	18		2024: 70strains	Resistant	1		2024: 70strains	Resistant	14
			Non-resistant	52			Non-resistant	69			Non-resistant	56
