# Supplementary material for: Antimicrobial resistance trends among dominant pathogens in six clinical departments of the Fourth Affiliated Hospital of Guangxi Medical University, 2020–2024
Source: Front Public Health. 2026 Jun 11;14:1836417. doi: 10.3389/fpubh.2026.1836417 (PMC13294266; doi:10.3389/fpubh.2026.1836417)
Supplement: Supplementary file 6 [file Table_4.xlsx]

## Sheet: 表3和图5相关数据
ICU			头孢他啶	妥布霉素	左氧氟沙星				儿科			头孢噻肟	氧氟沙星
	2020-（总111株）	耐药株数量	90	88	80					2020-（总121株）	耐药株数量	0	0
	2021-（总206株）	耐药株数量	196	195	187					2021-（总323株）	耐药株数量	0	0
	2022-（总270株）	耐药株数量	259	246	250					2022-（总340株）	耐药株数量	0	0
	2023-（总285株）	耐药株数量	265	256	259					2023-（总168株）	耐药株数量	0	0
	2024-（总234株）	耐药株数量	226	207	214					2024-（总217株）	耐药株数量	0	0
呼吸科			头孢他啶	妥布霉素	左氧氟沙星				骨科			头孢他啶	阿米卡星	左旋氧氟沙星
	2020-（总165株）	耐药株数量	15	5	17					2020-（总85株）	耐药株数量	13	3	33
	2021-（总206株）	耐药株数量	22	24	63					2021-（总212株）	耐药株数量	43	4	104
	2022-（总270株）	耐药株数量	9	3	27					2022-（总189株）	耐药株数量	29	1	98
	2023-（总285株）	耐药株数量	7	4	27					2023-（总218株）	耐药株数量	48	6	111
	2024-（总234株）	耐药株数量	22	2	26					2024-（总252株）	耐药株数量	43	5	121
血液科									神经外科
	2020-（总27株）	耐药株数量	头孢他啶	阿米卡星	左旋氧氟沙星					2020-（总69株）	耐药株数量	头孢他啶	阿米卡星	左旋氧氟沙星
			5	1	15							10	1	7
	2021-（总38株）	耐药株数量								2021-（总75株）	耐药株数量
			6	1	23							14	0	13
	2022-（总33株）	耐药株数量								2022-（总77株）	耐药株数量
			4	0	19							22	15	23
	2023-（总48株）	耐药株数量								2023-（总94株）	耐药株数量
			13	2	23							30	19	29
	2024-（总51株）	耐药株数量								2024-（总70株）	耐药株数量
			11	3	22							18	1	14

## Sheet: Data about Table 3 and Figure 5
the Intensive Care Unit	Acinetobacter baumannii			Ceftazidime	Tobramycin	Levofloxacin				Pediatrics	Haemophilus influenzae				Cefotaxime	Ofloxacin
		2020: 111 strains	Resistant	90	88	80						2020: 121strains		Resistant	0	0
		2021: 206 strains	Resistant	196	195	187						2021: 323strains		Resistant	0	0
		2022: 270 strains	Resistant	259	246	250						2022: 340strains		Resistant	0	0
		2023: 285 strains	Resistant	265	256	259						2023: 168strains		Resistant	0	0
		2024: 234 strains	Resistant	226	207	214						2024: 217strains		Resistant	0	0
Pulmonary and Critical Care Medicine	Pseudomonas aeruginosa			Ceftazidime	Tobramycin	Levofloxacin									Ceftazidime	Amikacin	Levofloxacin
		2020: 165strains	Resistant	15	5	17				Orthopedics	Escherichia coli	2020: 85strains		Resistant	13	3	33
		2021: 160 strains	Resistant	22	24	63						2021: 212strains		Resistant	43	4	104
		2022: 107 strains	Resistant	9	3	27						2022: 189strains		Resistant	29	1	98
		2023: 99 strains	Resistant	7	4	27						2023: 218strains		Resistant	48	6	111
		2024: 112 strains	Resistant	22	2	26						2024: 252strains		Resistant	43	5	121
Hematology	Escherichia coli			Ceftazidime	Amikacin	Levofloxacin				Neurosurgery	Klebsiella pneumoniae				Ceftazidime	Amikacin	Levofloxacin
		2020: 27strains	Resistant	5	1	15						2020: 69strains		Resistant	10	1	7
		2021: 38strains	Resistant	6	1	23						2021: 75strains		Resistant	14	0	13
		2022: 33strains	Resistant	4	0	19						2022: 77strains		Resistant	22	15	23
		2023: 48strains	Resistant	13	2	23						2023: 94strains		Resistant	30	19	29
		2024: 51strains	Resistant	11	3	22						2024: 70strains		Resistant	18	1	14
